# Supplementary material for: Bacteroidetes Species Are Correlated with Disease Activity in Ulcerative Colitis
Source: J Clin Med. 2021 Apr 17;10(8):1749. doi: 10.3390/jcm10081749 (PMC8073534; doi:10.3390/jcm10081749)
Supplement: Supplementary file 1 [file jcm-10-01749-s001.zip]

Archive with 1 entries (1 files):
- jcm-1160234-supplementary.xlsx
