# Supplementary material for: Bacteroidetes Species Are Correlated with Disease Activity in Ulcerative Colitis
Source: J Clin Med. 2021 Apr 17;10(8):1749. doi: 10.3390/jcm10081749 (PMC8073534; doi:10.3390/jcm10081749)
Supplement: Supplementary file 1 [file jcm-10-01749-s001.zip › jcm-1160234-supplementary.xlsx]

## Sheet: Supplementary Table 1
species	No.1	No.2	No.3	No.4	No.5	No.6	No.7	No.8	No.9	No.10	No.11	No.12	No.13	No.14	No.15	No.16	No.17	No.18	No.19	No.20	No.21	No.22	No.23	No.24	No.25	No.26	No.27	No.28	No.29	No.30	No.31	No.32	No.33	No.34	No.35	No.36	No.37	No.38	No.39	No.40	No.41	No.42	No.43	No.44	No.45	No.46	No.47	No.48	No.49
Rikenella_microfusus	0	0	0	0	0	0	0	0	0	0	0	0	0	0	0	0	0	0	0	0	0	0	0	0	0	0.0122354	0	0	0	0	0	0	0	0	0	0	0	0	0	0.403718	0	0	0	0	0	0	0	0.00463049	0
Alistipes_putredinis	0	0	0.00861638	0.00346235	0.230848	0	0	0	0.000631237	0.0103423	0.611987	0	0.00526144	0.386414	0.000496312	0	0	0	0.198867	0.0017418	0	0	0	0	0.0010639	0.0978833	0	0.12416	0.00200235	0.00464134	0.0628302	0.00116541	0	0.000823735	0	0.00760015	0.00197279	0.0199706	0.00102741	0.000932375	0.171969	0.0562114	0.000328734	0.684932	0	0	0.005567	0.00463049	0
Alistipes_obesi	0	0	0	0	0	0	0	0	0	0	0.000445081	0	0	0	0	0	0	0	0.000924962	0	0	0	0.00139989	0	0	0	0	0	0	0	0.00054635	0	0	0	0	0	0	0	0	0	0	0	0	0	0	0	0	0	0
Alistipes_senegalensis	0	0	0	0	0.00905285	0	0	0	0	0	0	0	0	0	0	0	0	0	0	0	0	0	0	0	0	0.00244708	0	0	0	0	0	0	0	0	0	0	0.0153878	0	0	0	0	0	0	0	0	0	0.159419	0	0
Alistipes_timonensis	0	0	0	0	0	0	0	0	0	0	0	0	0	0	0	0	0	0	0.000462481	0	0	0	0	0	0	0	0	0	0	0	0.0251321	0	0	0	0	0	0	0	0	0.0354302	0	0	0	0	0	0	0	0	0
Alistipes_shahii	0	0	0	0.693953	0.0294217	0	0	0.000707526	0.174222	0	0.00222541	0	0.498785	0.0406752	0.000124078	0.00124283	0	0	0.198404	0.0017418	0	0	0	0	0	0	0.00150405	0.0730353	0.00066745	0	0.0191222	0.00038847	0	0.163429	0.0569358	0.00160003	0.00789117	0.00117474	0.00410965	0.000932375	0.429923	0.0281057	0.000657469	0	0.0597372	0	0.00910963	0.00926097	0.100959
Alistipes_onderdonkii	0	0	0	0.125881	0.00678963	0.0324742	0	0.165561	0.00789047	0	0.00178033	0	2.59915	5.99959	0.0652651	0.0621415	0	0.018951	0.954099	0.0017418	0	0	0.0317308	0	0.0265974	0.119907	0	1.36576	0.040047	0.13692	0.566564	0.253671	0.0135374	6.87951	0.0465839	0.0784016	1.59283	0.0096916	1.02638	0.0037295	58.2545	0.281057	0.00197241	43.4932	17.945	0.121958	0.174095	2.1717	0.353357
Alistipes_finegoldii	0	0	0	0.0281934	0	0.0119642	0	0	0	0	0.000445081	0	1.14068	0	0	0	0	0	0	0.0017418	0.0269555	0.307767	0	0	0	1.88425	0	0	0	0.00116034	0.389547	0	0	0	0	0	0	0	0	0	0	0	0	0	0	0	0	0.00926097	0
Candidatus_Alistipes_marseilloanorexicus	0	0	0	0	0.00226321	0	0	0	0	0	0	0	0	0.0203376	0	0	0	0	0.114233	0	0	0	0	0	0	0.00489416	0	0	0	0	0.010927	0.00038847	0	0.000164747	0	0.000400008	0	0	0.00102741	0	0	0	0.000328734	0	0	0	0.0253045	0	0
Alistipes_indistinctus	0	0	0	0.438729	0.0294217	0	0	0	0	0	0.00222541	0	0.0852353	0	0	0	0	0	0.240953	12.6611	0	0	0	0	0	0	0.00300811	0	0.00066745	0	0.265526	0	0	0	0	0.433209	0	0.000293685	0	0	0	0	0	0	0	0	0	0	0
Alistipes_inops	0	0	0	0	0	0	0	0	0	0	0	0	0	0	0	0	0	0	0.000462481	0	0	0	0	0	0	0	0	0	0	0	0	0	0	0	0	0	0	0	0	0	0	0	0	0	0	0	0	0	0
Odoribacter_splanchnicus	0	0	0	0.0536664	0.0294217	0.0974226	0.445999	0	0	0	0.332476	0	0	0	0.0230785	0	0	0	0.0184992	0	0	0	0	0	0	0.455157	0	0	0.00066745	0	0.0163905	0	0	0	0	0	0	0.000293685	0	0	0	0	0	0	0	0	0.0101218	0	0
Butyricimonas_virosa	0	0	0	0	0.00226321	0	0	0	0	0	0.00133524	0	0	0	0	0	0	0	0	0	0	0	0	0	0	0	0	0	0	0	0.00054635	0	0	0	0	0	0	0	0	0	0	0	0	0	0	0	0	0	0
Prevotella_dentasini	0	0	0	0	0	0	0	0	0	0	0	0	0	0	0.000124078	0	0	0	0	0	0	0	0	0	0	0	0	0	0	0	0	0	0	0	0	0	0	0	0	0	0	0	0	0	0	0	0	0	0
Prevotella_denticola	2.06023	0	0	0	0	0	0	0	0	0	0	0	0	0	0	0	0	0	0	0	0	0	0	26.6331	0	0	0	0	0	0.00116034	0	0	0	0	0	0	0	0	0	1.42187	0	0	0.000328734	0	0	0	0	0	0
Prevotella_veroralis	0	0	0	0	0	0	0	0	0	0	0	0	0	0	0.000372234	0	0	0	0	0	0	0	0	0.512685	0	0	0	0	0	0	0	0	0	0	0	0	0	0	0	0	0	0	0	0	0	0	0	0	0
Prevotella_melaninogenica	0	0	0	0	0	0	0	0	0	0	0	0	0	0	0	0	0	0	0	0	0	0	0	1.32591	0	0	0	0	0	0	0	0	0	0	0	0	0	0	0	0	0	0	0	0	0	0	0	0	0
Prevotella_histicola	0	0	0	0	0	0	0	0	0	0	0	0	0	0	0	0	0	0	0	0	0	0	0	0.00883939	0	0	0	0	0	0	0	0	0	0	0	0	0	0	0	0	0	0	0	0	0	0	0	0	0
Prevotella_corporis	0	0	0	0	0	0.0136733	0	0	0	0	0	0	0	0	0	0.00124283	0	0	0	0	0	0	0	0	0.0968147	0	0	0	0	0	0	0	0	0	0	0	0.125075	0	0	0	0	0	0	0	0	0	0.000506091	0	0
Prevotella_disiens	0	0	0	0	0	0	0	0	0	0	0	0	0	0	0	0	0	0	0	0	0	0.000607036	0	0	0	0	0	0.102249	0	0	0	0	0.000466808	0	0	0	0	0	0	0	0	0	0	0	0	0	0	0	0
Prevotella_nigrescens	0	0	0	0	0	0	0	0	0	0	0	0	0	0	0	0	0	0	0	0	0	0	0	0	0	0	0	0	0	0	0	0	0	0	0	0	0	0	0	0	0	0	0	0	0	0	0	0	0
Prevotella_pallens	0	0	0	0	0	0	0	0	0	0	0	0	0	0	0	0	0	0	0	0	0	0	0	0.00883939	0	0	0	0	0	0	0	0	0	0	0	0	0	0	0	0	0	0	0	0	0	0	0	0	0
Prevotella_bivia	0.179802	0	0	0.00024731	0	0.0119642	0	0.00459892	0	0	0	0	0.0452484	0	0.0011167	0	0	0	0	0	0	0	0	0.238663	0.0255335	0	0	0	0	0	0.0032781	0	0	0	0	0	0.0106531	0.000293685	0	0	0	0	0	0	0	0	0	0	0
Prevotella_buccae	79.0755	0	0	0	0	0	0	0	0	0	0	0	0	0	0	0	0	0	0	0	0	0	0	0	0	0	0	0	0	0	0	0	0	0	0	0	0	0	0	0.662919	0	0	0	0	0	0	0	0	0
Prevotella_baroniae	0	0	0	0	0	0	0	0	0	0	0	0	0	0	0.000868547	0	0	0	0	0	0	0	0	0	0	0	0	0	0	0	0	0	0	0	0	0	0	0	0	0	0	0	0	0	0	0	0	0	0
Prevotella_bergensis	0	0	0	0	0	0	0	0	0	0	0	0	0	0	0	0	0	0	0	0	0	0	0	0.0883939	0	0	0	0	0	0	0	0	0	0	0	0	0	0	0	0	0	0	0	0	0	0	0	0	0
Prevotella_dentalis	0	0	0	0	0	0	0	0	0	0	0	0	0	0	0	0	0	0	0	0	0	0	0	0	0	0	0	0	0	0	0	0	0	0	0	0	0	0	0	0	0	0	0	0	0	0	0	0	0
Prevotella_multisaccharivorax	0	0	0	0	0	0	0	0	0	0	0	0	0	0	0.000124078	0	0	0	0	0	0	0	0	0	0	0	0	0	0	0	0	0	0	0	0	0	0	0	0	0	0	0	0	0	0	0	0	0	0
Prevotella_salivae	0	0	0	0	0	0	0	0	0	0	0	0	0	0	0	0	0	0	0	0	0	0	0	0.0265182	0	0	0	0	0	0	0	0	0	0	0	0	0	0	0	0	0	0	0	0	0	0	0	0	0
Prevotella_oris	0.621816	0	0	0	0	0	0	0	0	0	0	0	0	0	0	0	0	0	0	0	0	0	0	1.9977	0	0	0	0	0	0	0	0	0	0	0	0	0	0	0	0	0	0	0	0	0	0	0	0	0
Prevotella_maculosa	0	0	0	0	0	0	0	0	0	0	0	0	0	0	0	0	0	0	0	0	0	0	0	0.0176788	0	0	0	0	0	0	0	0	0	0	0	0	0	0	0	0	0	0	0	0	0	0	0	0	0
Prevotella_oulorum	0	0	0	0	0	0	0	0	0	0	0	0	0	0	0	0	0	0	0	0	0	0	0	0.0353576	0	0	0	0	0	0	0	0	0	0	0	0	0	0	0	0	0	0	0	0	0	0	0	0	0
Prevotella_copri	0	0.0120627	0	0.00024731	56.5893	0.00170917	0.000890218	0.000353763	0.000315619	82.7076	0	0	0.00105229	0.122026	0.000124078	0.000621415	0	0	0	13.5947	0	0	0	0	0	0	0	0.0803389	28.4721	0	0	0	0.000466808	0	0	0.124802	0	0.675769	0	0	0	0	0	0	0	0.0415611	10.2929	0	0
Prevotella_brevis	0	0	0	0	0	0	0	0	0	0	0	0	0	0	0	0	0	0	0	0	0	0	0	0	0	0	0	0	0	0	0	0	0	0	0	0	0	0	0	0	0	0	0	0	0	0	0	0	0
Prevotella_stercorea	0	0	0	0	6.34831	0	0	0	0	0	0	0	0	0	0	0	0	0	0.461556	0	0	0	0	0	0	0	0	0	0	0	0	0	0	0	0	0	2.58909	0.000293685	0	0	0	0	0	0	0	0	0.00708527	0	0
Prevotella_oralis	0	0	0	0	0	0	0	0	0	0	0	0	0	0	0	0	0	0	0	0	0	0	0	0.0176788	0	0	0	0	0	0	0	0	0	0	0	0	0	0	0	0	0	0	0	0	0	0	0	0	0
Prevotella_buccalis	0	0.156815	0	0	0	0.00341834	0.00178044	0	0.000631237	0.0103423	0.000890163	0	0.00105229	0	0	0	0	0	0	0	0	0.000607036	0	0	0	0	0	0.0657318	0	0	0	0	0.000466808	0	0	0	0.0307755	0	0.00410965	0.0261065	0	0	0	0	0	0	0	0	0
Prevotella_timonensis	0	0	0	0	0	0.0051275	0	0	0	0	0	0.00175728	0.00631373	0	0	0	0	0	0	0	0	0	0	0	0	0	0	0.0365177	0	0	0	0.00038847	0.000466808	0	0	0	0.000394558	0	0	0	0	0	0	0	0	0	0	0	0
Dysgonomonas_capnocytophagoides	0	0	0	0	0	0	0	0	0	0	0	0	0	0	0.0132764	0	0	0	0	0	0	0	0	0	0	0	0	0	0	0	0	0	0	0	0	0	0	0	0	0	0	0	0	0	0	0	0	0	0
Bacteroides_caecicola	0	0	0	0	0	0	0	0	0	0	0	0	0	0	0	0	0	0	0	0	0	0	0	0	0	0	0	0	0	0	0	0	0	0	0	0	0	0	0	0	0	0	0	0	0	0	0	0	0
Bacteroides_caecigallinarum	0	0	0	0	0	0	0.00178044	0	0	0	0.000445081	0	0	0	0	0	0	0	0	0	0.000359407	0	0	0	0	0	0	0	0	0	0	0	0	0	0	0	0	0	0	0	0	0	0	0	0	0	0	0	0
Bacteroides_barnesiae	0	0.313631	0	0	0	0	0	0	0	0	0	0	0	0	0	0	0	0	0	0	0	0	0	0	0	0	0	0	0	0	0	0	0	0	0	0	0	0	0	0	0	0	0	0	0	0	0	0	0
Bacteroides_plebeius	0.00749176	0	0	0.874737	0	0	0	0	0	0	0	0.00175728	0.00210458	0.0610128	0.000372234	0	0.00251139	0.00105283	9.45173	24.8432	0.00107822	0.000607036	0.0032664	0	0	0.00244708	0.0180486	0.00730353	0.00467215	0.00812235	0.00054635	0	0.000466808	0	0	0.372007	0.000394558	4.00733	0	0.000932375	0	0	0	0	0	0	0	0	0
Bacteroides_coprocola	0.0374588	0	0	0	0.0271585	0	0.00801196	0	0.00189371	0	0.00356065	0.00702914	0.0105229	0.101688	0.000248156	0.00124283	0	0.0958076	27.3955	0.231659	0.000718814	0.00303518	0.00233315	0	0.318105	1.09629	4.55127	0.0730353	0.0080094	1.22763	11.1302	0	0.00373446	0	0	0	0	3.98648	0	0.0139856	0	0	0.00328734	0	0	0.0115826	0	13.6646	0
Bacteroides_coprophilus	0	0	0	0.00024731	0.0203689	0	0.00178044	0	0	0	0	0.00175728	0	0	0	0	0	0	0	0	0	0.000607036	0	0	0	0	0	0	0	0	0	0	0	0	0	0	0	0	0	0	0	0	0	0	0	0	0	0	0
Bacteroides_massiliensis	0	0	0.00172328	0.000989242	1.1995	0	0.745113	0.00778279	0	0	1.25914	0.971778	0.00105229	0.0406752	0.00062039	0	0.00188354	0.00105283	0.92265	16.6254	0.00287526	1.24321	0	0	0	0	0.00601621	0.0219106	0.0026698	0.00696201	0.920599	0.0116541	0.000933615	0.00395393	0	0	0	0.0170337	0	0	0	0	0	0	0	0	0	0.0277829	0
Bacteroides_vulgatus	0.029967	0.277443	18.041	4.98355	7.54328	0.00341834	32.906	19.8712	16.0691	7.94291	15.9971	47.0671	0.0199935	2.74558	0.00694837	0.00683557	0.0053367	98.0554	1.81616	0.229917	0.0183298	37.0856	0.00186652	0.00883939	17.3692	0.0269179	0.0120324	0.664622	0.0040047	50.5546	4.45767	61.7536	0.0140042	17.2082	0.010352	0.604812	0.00118367	2.58531	0.00719188	0.000932375	0.472915	0.786959	1.31231	1.36986	0	0.434688	0.951957	19.8046	0.0504796
Bacteroides_dorei	0	0	0	1.52912	2.50538	9.52861	2.03415	0.00566021	3.36323	0	0.00311557	0.00878642	18.8959	0.305064	0.0011167	0.00372849	67.5287	0.0115811	0.06151	0	38.3973	0.00910553	0.0032664	0.229824	0	24.7596	8.19709	0.0584283	0.00467215	0.010443	0.110909	0.00854634	29.3944	0.000823735	0.0414079	0.0456009	8.39502	0.0146842	0.00205482	0	0.343938	0.19674	0.000328734	0.342466	0.0238949	11.5138	0.119944	1.32432	10.7017
Bacteroides_sartorii	0	0	0	0	0.00452642	0.00683667	0	0	0	0	0.13397	0	0.00105229	0	0	0	0.000627847	0	0	0	0.00179704	0	0	0	0	0	0	0	0.0767567	0	0	0	0	0	0	0	0	0	0	0	0	0	0	0	0	0	0	0	0
Bacteroides_fragilis	0	0	8.78354	0.672437	0	1.58269	2.34483	0	0	0.0517117	10.4238	0	47.454	0	0	52.7488	0.00188354	0	0.00231241	0	7.37647	0	17.2466	0.0265182	0.00319169	6.54594	0.141381	0	0.805612	0.0127637	0.00054635	1.2097	0.0723552	0.0486004	0.015528	0.00200004	0.0130204	0.315124	1.21646	0	0.300946	0.19674	0.0772526	0.342466	0.113501	0	0.00253045	0.00926097	0
Bacteroides_thetaiotaomicron	0.00749176	0	1.78359	0.546309	0.448116	0.229029	1.76085	0.104714	1.18483	0	2.99139	2.74663	0.00420915	0.142363	0.000124078	0.00621415	26.3416	0	0.241415	0	0	2.65092	11.054	0.0441969	0.0010639	13.3684	0	0.0292141	0	0.00348101	0.00163905	0	0.945285	0.375294	0	0.00160003	1.31151	0.000293685	0.259935	0	0.0429923	0.0562114	0.0447079	0.684932	0	0.149892	0.0516213	2.60696	0
Bacteroides_faecis	0	0	0.00172328	0	0	0.00683667	0.00267065	0	0.000315619	0	0.0071213	0.0562331	0	0	0	0.00186425	0.00125569	0.00105283	0.000462481	0.0017418	0.0837419	0.0582754	0.000933258	0	0	0	0	0	0	0.00116034	4.20088	0	0	0	0	0.0256005	0	0	0.00102741	0	0	0	0	0	0	0	0	0	0
Bacteroides_caccae	0.0149835	0	1.73534	0	1.36698	0.00170917	0.000890218	0.790661	0.00126247	0	18.0685	0.0404175	0.00947059	0.0406752	0.000496312	0.0198853	0.0348455	0.0200038	0.248352	4.34752	0.182579	0.0376362	0	0	0.0010639	0.00244708	1.64995	0.0146071	0.00200235	0.00348101	0.478056	18.6295	0.00186723	0	0	0.00160003	0	0.00234948	0	0	0	0.0562114	0.000328734	0.342466	0	0.362467	0.0754075	0	0.0504796
Bacteroides_finegoldii	0	0	0.0120629	0	0.00226321	0	0.0115728	0	0.000315619	0	0.0191385	0.0316311	0	0	0	0	0.0144405	0	0.0277489	0.0017418	0.000718814	0.00485628	0	0	0	0	0	0	0	0	0.00273175	0	0	0	0	0	0.0576055	0.00117474	0	0	0	0	0.000328734	0	0	0	0.0430177	0	0
Bacteroides_ovatus	0	0.0965018	8.00979	1.12675	0.328166	1.78095	0.00890218	0.0555408	2.22069	0	3.09777	13.5768	0.109438	0	0.000124078	30.5339	0.00219746	0.00315849	0.102208	0	14.0356	6.81519	0	0.0176788	0	2.01395	0.00300811	0.138767	0.00467215	0.00116034	0.850666	0	0	0.000164747	0	0.00120002	0.0710205	0.00176211	0.0719188	0.00186475	0.171969	0.281057	0.201514	0.342466	0	0	0.148791	0.838118	0.100959
Bacteroides_xylanisolvens	0	0	0.0516983	0.000494621	0.0407378	0.00341834	6.10957	1.67082	0.00441866	0	0.00356065	5.73753	0	0.162701	0	0.0434991	0	0.00105283	0.0208117	0.0017418	0.0244397	17.7946	0.00233315	0	0.0010639	0	0.00150405	0.0365177	1.80145	0	0	0	2.06422	0	0	0.000400008	0	0	0.442814	0	0.128977	0	0.000328734	0	0	0	0	0	0
Bacteroides_acidifaciens	0	0	0.0396354	0	0.00226321	0.00683667	0.0151337	0.000353763	0.000631237	0	0.0124623	0.0351457	0	0	0	0.0565488	0.00596455	0	0	0	0.0168921	0.145689	0.000466629	0	0	0	0	0	0	0	0	0	0.000933615	0	0	0	0	0	0	0	0	0	0	0	0	0	0	0	0
Bacteroides_faecichinchillae	0	0	0	0	0	0	0	0	0	0	0	0	0	0	0	0.00124283	0	0	0	0	0	0.00121407	0	0	0	0	0	0	0	0	0.00054635	0	0	0	0	0	0	0	0	0	0	0	0	0	0	0	0	0	0
Bacteroides_salyersiae	0.00749176	0	0	0	0	0	0	0	0	0	0.000445081	0	0.00210458	0	0	0	0	0	0.0832466	0	0	0	0	0	0	0	0	0.00730353	0	0	0.125114	0	0	0	0	0	0	0	0	0	0	0	0	0	0	0	0	0	0
Bacteroides_nordii	0	0	0	0	0.00905285	0.109387	0	0	0	0	0	0	0	0	0	0	0	0	0	0	0	0	0	0	0	0	0	0	0	0	0	0	0	0.0141682	0	0	0	0	0	0	0	0	0	0	0	0	0	0	0
Bacteroides_stercoris	0.0899011	0	0	4.02176	0.00678963	42.5514	0	0.000707526	0.000315619	0	16.6901	0.00351457	0.0252549	0	0.000372234	0.000621415	0	0.0136868	1.40733	0.00522539	0.000359407	0	0	0	47.4711	0.0195767	1.12503	0	0.0026698	0.0324894	13.9472	0.00038847	0.000933615	0.000329494	0.0414079	0.396808	18.3635	0.5348	20.1845	0	0.0429923	0.618325	0.000657469	1.36986	0.0358423	0.308642	1.20753	3.66735	0.252398
Bacteroides_eggerthii	0.00749176	0	0	0	0	0.121351	0.00356087	0	0.384739	0	0.043618	0	0	0	0	0	0	0	0.0661348	0	0.00179704	0	0	0	0.0010639	0	0.00150405	0	0	0	0.0158441	0	0	0.000329494	0	0	0	0	0.00719188	0	0	0	0	0	0	0	0	0	0
Bacteroides_clarus	0	0	0	0	0.142582	0.0529842	0.000890218	0.000353763	0	0	0.0302655	0	0	0.0203376	0	0	0.000313923	0	0.048098	0	0	0	0	0	0	0	0.00300811	0.00730353	0	0	0.0415226	0.00038847	0	0	0	0	0	0	0.00616447	0	0	0	0	0	0	0	0.00657918	0	0
Bacteroides_gallinarum	0	0	0	0	0	0.00683667	0.000890218	0	0	0	0.00178033	0	0	0	0	0.000621415	0	0	0	0	0	0	0	0	0.0010639	0	0	0	0	0	0	0	0	0	0	0	0	0	0	0	0	0	0	0	0	0	0	0	0
Bacteroides_fluxus	0	0	0	0	0	0.00683667	0	0	0	0	0	0	0	0	0	0	0	0	0	0	0	0	0	0	0	0	0	0	0	0	0	0	0	0	0	0	0	0	0	0	0	0	0	0	0	0	0	0	0
Bacteroides_uniformis	0.112376	0	24.4326	14.6353	3.02818	9.39871	8.76598	40.9392	20.2514	0	6.78482	12.7825	15.5433	0.366077	0.00223341	0.00124283	0.000313923	0.0336906	1.81755	0.552149	17.8237	0	0.00186652	0.0618757	0.0010639	8.35434	0.0165446	0.0365177	3.13635	0.010443	18.8054	0.00815787	1.14695	17.8273	0.0465839	0.0536011	10.9877	1.29574	27.2264	0.00652662	0.687876	0.534008	0.447407	5.47945	0.101553	1.93225	1.86343	0.0324134	9.3892
Bacteroides_rodentium	0.0149835	0	4.11518	0.00024731	0.527328	2.61161	2.44899	0.00318387	0.00126247	0	0.308441	1.27227	0.00631373	0	0	0	0	0	0.0850965	0.0923152	3.18794	0	0	0.00883939	0	0.195767	0	0	0.00066745	0	0.012566	0	0.24414	0.000988483	0	0	0	0.00499264	0.0205482	0	0	0.0281057	0.100264	0	0	0	0.0136645	0	0.555275
Bacteroides_helcogenes	0	0	0	0	0	0.0153825	0	0	0	0	0.0137975	0.0158156	0	0	0	0	0.0147544	0	0	0	0	0.000607036	0	0	0	0	0	0	0	0	0.0010927	0	0	0	0	0	0	0	0.00102741	0	0	0	0	0	0	0	0	0	0
Bacteroides_cellulosilyticus	0.00749176	0	0	0	0.00226321	0	0	0	0	0	0.0431729	0	0	0	0	0	0	0	0.00878714	0	0	0	0	0	0	0	0	0	0	0.00232067	0.012566	0	0	0	0	0	0	0	0	0	0	0	0	0	0	0.00136266	0.011134	0	0
Candidatus_Bacteroides_timonensis	0	0	0	0	0.00452642	0	0.000890218	0	0	0	0.0311557	0	0	0	0	0	0	0	0	0	0	0	0	0	0	0	0	0	0	0	0	0	0	0	0	0	0	0	0	0	0	0	0	0	0	0.0156706	0	0	0
Bacteroides_intestinalis	0.00749176	0	0	0	0	0	0	0	0	0	0.0120172	0	0	0	0	0	0	0	0	0	0	0	0	0	0	0	0	0	0	0	0	0	0	0	0	0	0	0	0	0	0	0	0	0	0	0	0	0	0
Bacteroides_oleiciplenus	0	0	0	0	0	0	0	0	0	0	0	0	0	0	0	0	0	0	0	0	0.00107822	0.00182111	0	0	0	0	0	0	0	0	0	0	0	0	0	0	0	0	0	0	0	0	0	0	0	0	0	0	0
Bacteroides_stercorirosoris	0	0	0	0	0	0.0119642	0	0	0	0	0.000890163	0	0	0	0	0	0.00094177	0	0	0	0	0	0.00233315	0	0	0	0	0	0	0	0	0	0	0	0	0	0	0	0.00102741	0	0	0	0	0	0	0	0	0	0
Bacteroides_zoogleoformans	0	0	0	0	0	0	0	0	0	0	0	0	0	0	0	0	0	0	0	0	0	0	0	0	0	0	0	0	0	0	0	0	0	0	0	0	0	0	0	0	0	0	0	0	0	0	0	0	0
Bacteroides_heparinolyticus	0	0	0	0	0	0	0.000890218	0	0	0	0	0	0	0	0	0	0	0	0	0	0	0	0	0	0	0	0	0	0	0	0	0	0	0	0	0	0	0	0	0	0	0	0	0	0	0	0	0	0
Bacteroides_reticulotermitis	0	0	0	0	0	0	0	0	0	0	0	0	0	0	0	0.000621415	0	0	0	0	0.00107822	0	0	0	0	0	0	0	0	0	0	0	0	0	0	0	0	0	0	0	0	0	0	0	0	0	0	0	0
Bacteroides_pyogenes	0	0	0	0	0	0	0.000890218	0	0	0	0	0	0	0	0	0	0	0	0	0	0.00107822	0	0	0	0	0	0	0	0	0	0	0	0	0	0	0	0	0	0	0	0	0	0	0	0	0	0	0	0
Parabacteroides_johnsonii	0	0	0.0103397	0	0.122213	0	0	0.000353763	0	0	0	0	0	0	0.000124078	0	0	0.00315849	0	0	0	0	0	0	0	0	0	0.0219106	0.00066745	0.00116034	9.29778	0.00077694	0	0	0	0.0128003	0	0	0	0	0	0	0	0	0	0	0.000506091	0.00463049	0
Parabacteroides_merdae	0	0	12.7229	0.00321504	5.40002	0	0	0.000353763	0.00126247	0	7.72661	0.00351457	0.00105229	0.101688	0	0	0	0.00947548	4.38756	0.0139344	0	0	0.000466629	0	31.9063	0.00978833	15.203	0.0146071	0.00200235	0.0127637	0.00382445	0.00116541	0.000933615	7.26634	0.0879917	1.37043	17.7575	3.49279	0.0102741	0.0177151	0.644884	0.730748	0.00887583	3.76712	0.0477897	0.00817595	4.07352	7.35784	1.36295
Parabacteroides_goldsteinii	0	0	0	0	0.0135793	0	0	0	0	0	0	0	0	0	0	0	0	0	0.0647474	0	0	0	0	0	0	0	0	0	0	0	0	0	0	0	0	0	0	0	0	0	0	0	0	0	0	0	0	0	0
Parabacteroides_gordonii	0	0	0	0.00915049	0	0	0	0	0	0	0	0	0	0	0	0	0	0	0.00369985	0	0	0	0	0	0	0	0	0	0	0	0.0338737	0	0	0	0	0	0	0	0	0	0	0	0	0	0	0	0	0	0
Parabacteroides_faecis	0	0	0	0	0	0	0	0.000353763	0	0	0	0	0	0	0	0	0	0	0	0	0	0	0	0	0	0	0	0	0	0	0.227281	0	0	0.000164747	0	0	0	0.00117474	0	11.0263	0	0	0.000328734	0	0	0	0	0	0
Parabacteroides_distasonis	0.0149835	0	0	37.8924	4.28879	9.21583	14.8088	22.6918	0.00441866	0	2.71722	5.75686	0.00210458	0.630466	12.7354	0	0.00188354	0.0421132	12.4213	0.0243851	0.00179704	24.35	66.8973	0.0441969	0.0925591	23.0393	0.0210567	0.12416	0.0360423	37.6738	9.86489	0.0101002	20.1596	26.7137	0.196687	94.7003	21.6573	8.60291	0.0328772	84.5366	1.97764	1.93929	45.3818	28.4247	0.149343	47.4362	19.7299	30.0102	1.51439
Paludibacter_propionicigenes	0	0	0	0	0	0	0	0	0	0	0	0	0	0	0	0	0	0	0	0	0	0	0	0	0	0	0	0	0	0	0	0	0	0	0	0	0	0	0	0	0	0	0	0	0	0	0	0	0
Coprobacter_fastidiosus	0	0	0	0	0	0	0	0	0	0	0	0	0	0	0	0	0	0	0	0	0	0	0	0	0	0	0	0	0	0	0	0	0	0	0	0.000400008	0	0	0	0	0	0	0	0	0	0	0	0	0
Coprobacter_secundus	0	0	0	0	0	0	0	0	0	0	0.0209188	0	0	0	0	0	0	0	0	0	0	0	0	0	0	0	0	0	0	0	0.0021854	0	0	0	0	0	0	0	0	0	0	0	0	0	0	0	0	0	0
Barnesiella_intestinihominis	0	0	0	0	0.0927917	0	0	0	2.04647	0	2.88813	0	0	0	0	4.29584	0	0	0.289051	0	0	0	0	0	0.0010639	7.76214	0.00150405	0	0	0.00116034	0.0710254	0	0	0	0	0	0	0	0	0	0.0859845	0	0	0	0	0	0.00303654	0	0
Marinifilum_fragile	0	0	0	0	0	0	0	0	0	0	0	0	0	0	0	0	0	0	0	0	0	0	0	0.00883939	0	0	0	0	0	0	0	0	0	0	0	0	0	0	0	0	0	0	0	0	0	0	0	0	0
Paraprevotella_xylaniphila	0	0	0	0.575492	0.00452642	0	0	0	0.000946856	0	0	0	0	0	0	0	0	0.0315849	2.36374	0	0	0	0	0	0	0	0	0.0146071	0	0	0.0054635	0	0.000933615	0	0	0.000400008	0	0.00558001	0	0.00279712	0	0	0.00262987	0	0	0	0.191808	0	0
Paraprevotella_clara	0.00749176	0	0	0.124397	0.909811	0	0	0	0	0	0	0	0	0	0	0	0	0.00105283	0.0517979	0	0	0	0	0	0	0	0	0	0	0	0.00054635	0	0	0	0	0.00680014	0	0.00146842	0	0	0	0	0.000986203	0	0	0	0.0404873	0	0
Porphyromonas_pasteri	0	0	0	0	0	0	0	0	0	0	0	0	0	0	0	0	0	0	0	0	0	0	0	0.106073	0	0	0	0	0.00066745	0	0	0	0	0	0	0	0	0	0	0	0	0	0	0	0	0	0	0	0
Porphyromonas_somerae	0	0	0	0	0	0	0	0	0	0	0	0	0	0	0	0	0	0.00842265	0	0	0	0.000607036	0	0	0	0	0	0	0	0	0	0	0	0	0	0.00120002	0	0	0	0	0	0	0	0	0	0	0	0	0
Porphyromonas_uenonis	0	0	0	0	0	0.581117	0.00445109	0.000353763	0	0	0	0	2.90537	0	0	0	0	0.0231623	0	0	0	0.000607036	0	0	0	0	0	0.0657318	0	0	0.0120197	0	0.0345438	0	0	0	0.0217007	0	0	0	0	0	0	0	0	0	0	0	0
Porphyromonas_asaccharolytica	0	0	0	0	0	0.00341834	0	0.000707526	0.000315619	0	0	0	0.0294641	0	0	0	0	0	0	0	0	0	0	0	0	0	0	0	0	0	0	0	0.00980296	0	0	0	0.0264354	0	0	0	0	0	0	0	0	0	0	0	0
Porphyromonas_bennonis	0	0	0	0	0	0	0.000890218	0	0	0	0	0	0	0	0	0	0	0	0	0	0	0	0	0	0	0	0	0	0	0	0	0	0	0	0	0	0	0	0	0	0	0	0	0	0	0	0	0	0
unclassified_Alistipes	0	1.1339	0.227472	1.84642	0.0248953	0.00854584	0.180714	0.186433	34.9365	0	0.0258147	0.049204	0.173628	9.17226	0.0821397	0.0515775	0.00313923	0.00526416	5.78703	4.49906	0.00215644	0.0273166	0.0153988	0.00883939	0.0010639	0.230026	0.00150405	1.79667	0.0040047	0.00696201	0.630487	0.281252	0.0392118	0.269856	0.0207039	0.00840017	0.0548436	0.00763581	0.0565076	0	2.10662	0.0281057	0.000986203	3.42466	0.597372	0.00613196	0.232802	0.0879793	2.52398
unclassified_Alkaliflexus	0	0	0	0	0	0	0	0	0.00157809	0	0	0	0.00105229	0	0	0	0	0	0	0	0	0	0	0	0	0	0	0	0.0080094	0	0	0	0	0	0	0	0	0	0	0	0	0	0.000328734	0	0	0	0	0	0
unclassified_Alloprevotella	0	0	0	0	0	0	0	0	0	0	0	0	0	0	0	0	0	0	0	0	0	0	0	0.0176788	0	0	0	0	0	0	0	0	0	0	0	0.288406	0	0.000293685	0	0.0037295	0	0	0	0	0	0	3.17066	0	0
unclassified_Anaerophaga	0.0149835	0	0	0	0	0	0	0	0	0	0	0	0	0	0	0.00248566	0	0	0	0	0.000359407	0	0	0.0795545	0	0	0.0150405	0	0	0	0	0	0.00186723	0	0	0	0	0	0	0	0	0	0	0	0	0	0	0.0231524	0
unclassified_Bacteroidaceae	0.149835	1.83353	0.346379	0.159021	0.0181057	0.06153	0.181605	0.0774741	0.19663	0.031027	0.104594	0.119495	0.2757	19.2597	0.0266768	0.173996	0.412495	0.0389547	0.44167	0.73678	0.0657715	0.717516	1.42275	4.21639	0.0117029	0.13459	0.729466	21.6331	0.0166862	0.245991	0.463304	0.32243	0.202128	1.42819	21.47	0.0592012	0.74177	0.0293685	25.3945	0.0400921	9.24334	2.24845	0.0269562	0	1.2963	0.122639	0.115389	1.09279	7.37002
unclassified_Bacteroides	0.17231	0.0965018	17.2552	4.08755	1.97352	15.8816	24.7917	9.80172	12.5853	0.155135	7.7324	8.84441	2.42026	3.59976	0.0385883	3.93667	4.40905	1.1718	13.4152	6.44639	18.1842	3.9518	1.39709	0.424291	1.56074	3.58497	3.19762	0.839907	2.6431	3.94398	13.1528	10.8601	7.09174	1.50793	0.0724638	0.0652013	0.376014	5.21849	7.69839	0.00279712	0.214961	0.224845	0.277452	1.0274	0.119474	0.0613196	1.70249	7.50139	13.7809
unclassified_Barnesiella	0	0	0	0	0.00678963	0	0	0	1.41176	0	0.0952474	0	0.00526144	0	0.000124078	0.130497	0	0	0.23864	0.0017418	0	0	0	0.0972333	0.0010639	0.300991	0	0	0.00066745	0.00232067	0.112002	0	0.000466808	0	0	0	0	0	0	0	0	0	0	0.342466	0	0	0.00101218	0	0
unclassified_Butyricimonas	0.0524423	0	0	0.000494621	0	0	0	0.000353763	0.00189371	0	0.00133524	0	0.00210458	0.0610128	0.000124078	0	0	0	0.00277489	0	0	0.000607036	0	0.00883939	0.0468115	0.00734125	0.00451216	0.138767	0	0	0.0010927	0	0.000466808	0	0	0	0	0	0.0195208	0.000932375	0.257954	2.58572	0	0	0.0477897	0.000681329	0	0	0.605755
unclassified_Candidatus_Azobacteroides	0	0	0	0	0	0	0.00178044	0	0	0	0	0	0	0	0	0	0	0	0	0	0	0	0	0	0	0	0	0	0	0	0	0	0	0	0	0	0	0	0	0	0	0	0	0	0	0	0	0	0
unclassified_Candidatus_Symbiothrix	0	0	0	0	0	0	0	0	0.000631237	0	0	0	0	0	0	0	0	0	0	0	0	0	0	0	0	0	0	0	0	0	0	0	0	0	0	0	0	0	0	0	0	0	0	0	0	0	0	0	0
unclassified_Coprobacter	0.00749176	0	0	0	0	0	0	0	0	0	0.0578606	0	0.0484053	0	0.000124078	0.00124283	0	0.00210566	2.6847	0	0	0	0	1.89163	0	0.00489416	0	0	0	0.00464134	1.27846	0	0	0	0	0.000400008	0	0.000881055	0	0	0	0	0.000986203	0	0	0	0	0	0
unclassified_Draconibacterium	1.61073	0	0	0	0	0	0	0	0.0100998	0	0	0	0.00210458	0.0406752	0	0	0	0	0	0.0017418	0	0	0	2.86396	0	0	0.00300811	0.0511247	0	0	0	0.00077694	0.000466808	0	0	0.00200004	0.000394558	0	0.00205482	0	0.0429923	0.0281057	0.000328734	0	0.0238949	0	0	0	0
unclassified_Dysgonomonas	0.0149835	0.410133	0	0.0259676	0.00678963	0	0.0240359	0.000353763	0.000946856	0.0723963	0.000890163	0.0105437	0.0136797	0.223714	0.00483905	0.718977	0.00219746	0	0.00323737	0	0.0693656	0.0795217	0.0111991	8.72448	0.0021278	0	0.00752027	0.0584283	0	0.010443	0.0021854	0.0038847	0.0200727	0.013015	0.124224	0.000800016	0.00197279	0.000881055	0.0359594	0	0.773861	0.815065	0	0	0.179211	0.00136266	0.00101218	0.00926097	0.252398
unclassified_Falsiporphyromonas	0	0	0	0	0	0	0	0	0	0	0	0	0	0	0	0	0	0	0	0	0	0	0	0	0	0	0	0	0	0	0	0	0	0	0	0	0	0	0	0	0	0	0	0	0	0	0	0	0
unclassified_Fermentimonas	0	0	0	0	0	0	0	0	0	0	0	0	0	0	0	0.000621415	0	0	0	0	0	0	0	0	0	0	0	0	0	0	0	0	0	0	0	0	0	0	0	0	0	0	0	0	0	0	0	0	0
unclassified_Geofilum	0	0	0	0	0	0	0	0	0	0	0	0	0	0.0203376	0	0	0	0	0	0	0	0	0.000466629	0.0441969	0	0	0	0	0	0	0	0	0	0	0	0	0	0	0	0	0	0	0	0	0	0	0	0	0.0504796
unclassified_Hallella	0	0	0	0	0.0248953	0	0	0	0	0	0	0	0	0.0406752	0	0	0	0	0	0	0	0	0	0	0	0	0	0.0146071	0	0.00116034	0	0	0	0	0	0	0	0	0	0	0	0	0	0	0	0	0	0	0
unclassified_Lentimicrobiaceae	0	1.45959	0	0.0511933	0.00678963	0.00170917	0.00534131	0.000353763	0.955693	0.0103423	0.00578606	0	0.0242026	0.0610128	0.000124078	0.00186425	0	0	0.073072	3.19794	0.00143763	0.0540262	0.00233315	0.00883939	0	0	0.00451216	0.0511247	0	0	0	0.0252506	1.47231	0.000494241	0.289855	0.000400008	0.0173606	0.0176211	0.00102741	0.00186475	0.0859845	0.955593	0.000328734	0	0	0	0.00151827	0	0.100959
unclassified_Lentimicrobium	0	0	0	0	0	0	0	0	0	0	0	0	0	0	0	0	0	0	0	0	0	0	0	0	0	0	0	0	0	0	0	0	0	0	0	0	0	0	0	0	0	0	0	0	0	0	0	0	0
unclassified_Macellibacteroides	0.029967	3.63088	0.137862	0	0	0	0.000890218	0	0.0539708	0.103423	0	0	0	0.0203376	0	0.0335564	0.0282531	0.00210566	0.000924962	0	0.00215644	0.0109266	0.0699944	1.02537	0.0010639	0	0.0180486	7.0187	0	0.00232067	0	0	0	0.000823735	0	0.00120002	0	0	0.0380142	0.00186475	0	0.337268	0.00197241	0	0	0	0	0.00463049	0
unclassified_Marinifilaceae	0.00749176	0.301568	0	0.00148386	0	0	0	0	0.000315619	0	0	0	0.00526144	1.83038	0.000868547	0.00124283	0	0	0.00508729	0	0.000359407	0.273166	0	0.212145	0	0	0.0150405	0.204499	0	0	0	0	0.000466808	0.000164747	0.00517598	0	0.000789117	0	0.0493157	0.000932375	0.343938	4.4688	0	0	0	0.00272532	0.00708527	0.00926097	5.80515
unclassified_Marinifilum	5.26671	0.337756	0	0	0	0	0.00534131	0	0.000315619	0.124108	0	0	0	0	0.000992625	0.167161	0.0172658	0	0	0	0	0.144474	0.0032664	13.3298	0	0	0	0.0584283	0	0	0	0.00077694	0	0	0.00517598	0	0.000394558	0	0	0.0736576	0	0.0281057	0	0	0	0.000681329	0	0	0
unclassified_Marinilabilia	0	0	0	0	0	0	0	0	0	0	0	0	0	0	0	0	0	0	0	0	0	0	0	0	0	0	0	0	0	0	0	0	0	0	0	0	0	0	0	0	0	0	0	0	0	0	0	0	0
unclassified_Marinilabiliaceae	0.0149835	0.108565	0.00172328	0.00321504	0.00678963	0.0461475	0.0213652	0.00318387	0.375902	0.144793	0.016468	0.00175728	0.10102	28.6964	0.0660095	0.0714627	0.0188354	0.012634	0.00416233	0.468543	0.208456	0.0133548	0.101725	0.636436	0.0138307	0.0244708	60.5607	1.6433	0.214251	0.922466	0.00491715	0.896589	0.024274	0.0184517	21.1801	0.338407	0.0149932	0.00910423	0.250688	0.231229	1.07481	0.449691	43.7345	0	64.6595	0.0047693	0.016701	0.0231524	8.37961
unclassified_Odoribacter	0	0.0965018	0	0.0093978	0	0.00170917	0.00712175	0	0.000946856	0	0.016468	0	0	0.0203376	0.00297787	0	0.000313923	0	0.0101746	0	0	0	0	0.0618757	0	0.0146825	0	0.00730353	0.00066745	0	0.00710254	0	0	0	0	0.000400008	0	0	0	0	0.0859845	0.0281057	0	0	0.00597372	0	0.000506091	0	0
unclassified_Odoribacteraceae	0.0374588	0.349819	0.00516983	0.00024731	0.00452642	0.00170917	0.00801196	0	0.0631237	0	0.00801147	0	0.00526144	0.772829	0.00483905	0.00310708	0.0354733	0.00842265	0.00323737	0.0156762	0.00251585	0.0121407	0.00419966	0.14143	0.0010639	0	0.0120324	1.31464	0.0053396	0.00116034	0.00163905	0.0672053	0.0896271	0.00378918	4.66356	0.0700014	0.00197279	0.00117474	0.0452061	0.007459	0.601892	23.8617	0.000328734	0.342466	0.704898	0.0694955	0	0.00463049	2.32206
unclassified_Paludibacter	0	0	0	0	0	0	0	0	0	0.144793	0.000445081	0	0.00105229	0	0	0.000621415	0	0	0	0	0.000359407	0	0	0	0	0	0	0.0292141	0	0	0	0	0	0.000329494	0	0	0	0	0.00102741	0	0	0	0	0	0	0.000681329	0	0	0
unclassified_Parabacteroides	1.76806	0.325694	0.789261	4.74886	0.226321	0.136733	0.313357	3.43999	0.0126247	0.0206847	0.445526	0.138825	0.00210458	0.467765	1.867	0.167782	0.00125569	0.0157925	4.93467	0.0104508	0.00251585	0.491699	0.79047	10.2537	0.983041	2.35165	2.31323	0.116857	0.00467215	4.38143	5.41269	0.0104887	3.37689	1.08156	0.0362319	0.532411	0.313674	2.4693	0.0123289	0.449405	0.988822	0.252951	0.432286	3.76712	0.0716846	0.187365	4.59126	5.94091	0.959112
unclassified_Paraprevotella	0	0	0	0.264128	0.0520539	0	0	0	0.00252495	0	0	0	0	0.122026	0.000496312	0	0	0.00421132	0.68401	0.0017418	0	0	0	0	0.0010639	0	0	0.0584283	0	0.00116034	0.0010927	0	0.00140042	0	0.00517598	0.0112002	0	0.000881055	0	0	0	0	0	0	0	0	0.105267	0	0
unclassified_Phocaeicola	0	0	0	0	0	0	0	0	0	0	0	0	0	0	0	0	0	0	0	0	0	0	0	0	0	0	0	0	0	0	0	0	0	0	0	0	0	0	0.00102741	0	0	0	0	0	0	0	0	0	0
unclassified_Porphyromonadaceae	3.13905	20.0603	0.174051	19.8496	0.389272	0.155534	0.362319	0.0742903	0.821871	3.93009	0.907076	0.100165	6.46	10.1078	0.413676	2.62051	0.612779	0.0789623	4.46063	1.91075	0.204143	1.21711	0.425566	19.8002	0.041492	0.0464946	1.4093	35.2542	0.151511	0.604535	2.39793	4.3058	26.8316	16.1182	26.0404	0.140403	14.1741	0.0593243	11.6056	0.336587	14.7034	51.8831	1.05195	1.71233	11.9295	0.143079	0.354264	1.67161	14.5381
unclassified_Porphyromonas	0	0	0	0	0	0.02051	0	0.000707526	0.000631237	0	0.000890163	0	0.0747125	0	0.000124078	0.0652486	0.000313923	0.00105283	0.000924962	0	0	0.00121407	0	0	0	0	0	1.73094	0	0	0.0032781	0	0.0317429	0	0	0	0.00828572	0	0	0	0	0	0	0	0	0	0	0	0
unclassified_Prevotella	0.899011	0.39807	0	0.0225053	3.6234	0.278594	0.0872414	0.0173344	0.0849014	4.40583	0.0115721	0.00527185	0.00947059	0.589791	79.912	0.0292065	0.000627847	0	0.208117	3.88943	0.00179704	0.0127477	0.000466629	2.13913	0	0.0832008	0.00451216	0.379784	62.3058	0.00116034	0.06884	0.0135965	0.478478	0.000823735	0.0310559	0.0172003	0.0552382	66.3602	0.00102741	0.0307684	0	0	0.00328734	1.71233	0	5.12836	48.2765	1.25486	0.201918
unclassified_Prevotellaceae	3.60354	15.2473	0.137862	0.196117	2.08894	4.79593	0.687249	0.0534182	0.209886	0.103423	0.0698778	0.049204	0.319896	0.162701	4.66261	3.71979	0.0709467	0.180034	0.0758469	1.00327	0.040613	0.579112	0.066728	0.353576	0.00531949	0.871161	0.084227	0.241017	0.217589	0.0719408	0.0147514	0.224924	1.14134	0.043658	6.06108	0.121202	0.142041	0.229074	2.63942	0.339384	1.50473	1.77066	6.70026	0.342466	0.698925	3.5395	1.45046	0.495462	13.478
unclassified_Prolixibacter	0	0.0120627	0	0	0	0	0.00267065	0	0	0	0	0	0	0.0203376	0.000124078	0	0	0	0.000462481	0	0	0	0	0	0	0	0	0	0	0	0.00273175	0	0	0.0334437	0	0	0	0	0	0	0	0	0	0	0	0	0	0	0
unclassified_Prolixibacteraceae	0.0149835	0.337756	0	0.00544083	0	0.0051275	0.00712175	0.00318387	0.0170434	0	0.00623114	0.00175728	0.0599804	1.7287	0.00670022	0.0105641	0.00659239	0.00210566	1.04613	0.0348359	0.000359407	0.0133548	0.00419966	1.00769	0.0010639	0.00978833	0.0992675	16.7981	0.00333725	0.00232067	0.395011	0.0202005	0.0158715	2.81141	0.0672878	0.0208004	0.0351157	0.00117474	0.0955493	0.00932375	3.22442	1.57392	0.0170942	0	1.03943	0.0361104	0.00759136	0.0740878	0.201918
unclassified_Proteiniphilum	0	0	0	0	0	0	0	0	0.0334556	0	0	0	0	0	0	0	0	0	0	0	0	0	0	0	0	0	0	0	0	0	0	0	0	0	0	0	0	0	0.0976041	0	0	1.37718	0	0	0	0	0	0	0
unclassified_Rikenella	0	0	0	0.00024731	0	0	0.0142435	0	0.00284057	0	0	0	0	0	0	0	0	0	0	0	0	0.0321729	0.0214649	0.194467	0	0	0	0	0	0.00116034	0	0	0	0.000494241	0	0	0.00118367	0	0	0.00466187	0	0	0	0	0.00597372	0	0.00860354	0	0
unclassified_Rikenellaceae	0.029967	6.41737	1.1477	0.346977	0.217268	0.254666	0.747783	0.0222871	2.04773	0.0206847	0.160229	0.546515	0.552451	0.203376	0.0501276	0.293929	0.403392	0.0758038	0.299225	3.72744	0.0197674	1.8029	0.314975	0.592239	0.00744728	2.53028	0.057154	0.131464	0.0126815	0.0812235	0.0519032	0.432756	4.35905	0.160134	3.49379	0.0784016	0.997838	0.00822318	0.189044	0.0839137	0.38693	0.477797	0.126234	0.342466	0.0358423	28.3392	0.72624	0.152806	2.37254
unclassified_Saccharicrinis	0	0	0	0	0	0	0	0	0	0	0.000890163	0	0	0.0203376	0	0.000621415	0.00784809	0	0	0	0.000359407	0	0	0	0	0	0	0	0	0	0	0	0	0	0	0	0	0	0	0.0037295	0	0	0	0	0	0	0	0	0
unclassified_Sanguibacteroides	0	0	0	0	0	0	0	0	0	0	0.00311557	0	0	0	0	0	0	0	0	0	0	0	0	0	0	0	0	0	0	0	0	0	0	0	0	0	0	0	0	0	0	0	0	0	0	0	0	0	0
unclassified_Sunxiuqinia	0	0	0	0	0	0	0	0	0	0	0	0	0	0	0	0	0	0	0	0	0	0	0	0	0	0	0	0.00730353	0	0	0	0	0	0	0	0	0	0	0	0	0	0	0	0	0	0	0	0	0
unclassified_Tannerella	0	0	0	0	0	0	0	0	0	0	0	0	0	0	0	0	0	0	0	0	0	0	0	0	0	0	0	0	0	0	0.00054635	0	0	0	0	0	0	0	0	0	0	0	0	0	0	0	0	0	0
unclassified_Thermophagus	0.0149835	0	0	0.00346235	0	0.0546934	0	0	0.000315619	0	0	0	0	0	0	0.00124283	0	0	0	0	0	0.00121407	0	0.0795545	0	0	0.00752027	0	0	0	0	0	0	0	0	0	0.0094694	0	0.00102741	0	0	0.0562114	0.0167655	0	0.00597372	0	0	0	0
unclassified_unclassified_Bacteroidales	0.846569	46.5862	0.0275724	0.036602	0.0113161	0.280304	0.113058	0.00353763	0.449125	0.0103423	0.0409475	0.0140583	0.0368301	11.4704	0.00558351	0.0080784	0.00973163	0.0252679	0.0425483	0.820386	0.00467229	0.0503839	0.0975255	0.318218	0.00319169	0.0318121	0.499346	7.2378	0.00200235	0.00580168	0.00163905	0.644084	0.709081	0.00296545	15.8903	0	0.0145987	0.00763581	1.237	0.214446	0.601892	0.758853	0.021039	0.342466	0.101553	0.0177146	0.0116401	0.106501	2.62494
[truncated: 3 more columns]

## Sheet: Supplementary Table 2
genus	No.1	No.2	No.3	No.4	No.5	No.6	No.7	No.8	No.9	No.10	No.11	No.12	No.13	No.14	No.15	No.16	No.17	No.18	No.19	No.20	No.21	No.22	No.23	No.24	No.25	No.26	No.27	No.28	No.29	No.30	No.31	No.32	No.33	No.34	No.35	No.36	No.37	No.38	No.39	No.40	No.41	No.42	No.43	No.44	No.45	No.46	No.47	No.48	No.49
Rikenella	0	0	0	0.00024731	0	0	0.0142435	0	0.00284057	0	0	0	0	0	0	0	0	0	0	0	0	0.0321729	0.0214649	0.194467	0	0.0122354	0	0	0	0.00116034	0	0	0	0.000494241	0	0	0.00118367	0	0	0.40838	0	0	0	0	0.00597372	0	0.00860354	0.00463049	0
Alistipes	0	1.1339	0.236089	3.13664	0.332692	0.0529842	0.180714	0.352702	35.1192	0.0103423	0.644923	0.049204	4.50274	15.6193	0.148025	0.114962	0.00313923	0.0242151	7.49543	17.1671	0.029112	0.335084	0.0485294	0.00883939	0.0287252	2.33941	0.00601621	3.35963	0.0473889	0.149683	1.97068	0.536866	0.0527493	7.31378	0.124224	0.529611	1.67293	0.0387664	1.08906	0.0410245	60.963	0.393479	0.00427355	47.6027	18.6022	0.12809	0.606297	2.28283	2.97829
Odoribacter	0	0.0965018	0	0.0630642	0.0294217	0.0991317	0.453121	0	0.000946856	0	0.348944	0	0	0.0203376	0.0260564	0	0.000313923	0	0.0286738	0	0	0	0	0.0618757	0	0.46984	0	0.00730353	0.0013349	0	0.023493	0	0	0	0	0.000400008	0	0.000293685	0	0	0.0859845	0.0281057	0	0	0.00597372	0	0.0106279	0	0
Sanguibacteroides	0	0	0	0	0	0	0	0	0	0	0.00311557	0	0	0	0	0	0	0	0	0	0	0	0	0	0	0	0	0	0	0	0	0	0	0	0	0	0	0	0	0	0	0	0	0	0	0	0	0	0
Butyricimonas	0.0524423	0	0	0.000494621	0.00226321	0	0	0.000353763	0.00189371	0	0.00267049	0	0.00210458	0.0610128	0.000124078	0	0	0	0.00277489	0	0	0.000607036	0	0.00883939	0.0468115	0.00734125	0.00451216	0.138767	0	0	0.00163905	0	0.000466808	0	0	0	0	0	0.0195208	0.000932375	0.257954	2.58572	0	0	0.0477897	0.000681329	0	0	0.605755
Prevotella	82.8364	0.566948	0	0.0229999	66.5611	0.314487	0.089912	0.0222871	0.0858483	87.1238	0.0124623	0.00702914	0.0631373	0.711816	79.9147	0.0310708	0.000627847	0	0.669673	17.4841	0.00179704	0.0139618	0.000466629	33.0505	0.122348	0.0832008	0.00451216	0.664622	90.7778	0.00232067	0.0721181	0.0139849	0.480345	0.000823735	0.0310559	0.142003	2.81123	67.0365	0.00513706	2.14167	0	0	0.00361608	1.71233	0	5.16992	58.577	1.25486	0.201918
Hallella	0	0	0	0	0.0248953	0	0	0	0	0	0	0	0	0.0406752	0	0	0	0	0	0	0	0	0	0	0	0	0	0.0146071	0	0.00116034	0	0	0	0	0	0	0	0	0	0	0	0	0	0	0	0	0	0	0
Dysgonomonas	0.0149835	0.410133	0	0.0259676	0.00678963	0	0.0240359	0.000353763	0.000946856	0.0723963	0.000890163	0.0105437	0.0136797	0.223714	0.0181154	0.718977	0.00219746	0	0.00323737	0	0.0693656	0.0795217	0.0111991	8.72448	0.0021278	0	0.00752027	0.0584283	0	0.010443	0.0021854	0.0038847	0.0200727	0.013015	0.124224	0.000800016	0.00197279	0.000881055	0.0359594	0	0.773861	0.815065	0	0	0.179211	0.00136266	0.00101218	0.00926097	0.252398
Bacteroides	0.516931	0.784077	84.263	32.4795	19.183	83.9184	81.966	73.252	56.0697	8.14976	83.714	93.2011	84.5051	7.58593	0.0512443	87.3635	98.3667	99.4094	57.2223	53.3791	99.3441	69.8048	29.7163	0.822063	66.7287	59.9706	18.924	1.93544	8.4973	55.8191	68.2691	92.4819	40.982	36.988	0.227743	1.57043	39.577	17.9856	57.1467	0.0270389	2.40757	2.9792	2.46617	11.3014	0.394265	14.7916	6.19809	49.4768	34.8814
Parabacteroides	1.78304	0.325694	13.5225	42.6536	10.0509	9.35257	15.1221	26.1328	0.0183059	0.0206847	10.8894	5.8992	0.00526144	1.19992	14.6025	0.167782	0.00313923	0.0705397	21.812	0.0487703	0.00431289	24.8417	67.6883	10.2979	32.9819	25.4007	17.5373	0.277534	0.0433842	42.0691	24.8403	0.0225313	23.5374	35.0618	0.320911	96.6159	39.7285	14.5662	0.0554802	96.0299	3.61135	2.92299	45.8233	35.9589	0.268817	47.6317	28.3952	43.3136	3.83645
Macellibacteroides	0.029967	3.63088	0.137862	0	0	0	0.000890218	0	0.0539708	0.103423	0	0	0	0.0203376	0	0.0335564	0.0282531	0.00210566	0.000924962	0	0.00215644	0.0109266	0.0699944	1.02537	0.0010639	0	0.0180486	7.0187	0	0.00232067	0	0	0	0.000823735	0	0.00120002	0	0	0.0380142	0.00186475	0	0.337268	0.00197241	0	0	0	0	0.00463049	0
Paludibacter	0	0	0	0	0	0	0	0	0	0.144793	0.000445081	0	0.00105229	0	0	0.000621415	0	0	0	0	0.000359407	0	0	0	0	0	0	0.0292141	0	0	0	0	0	0.000329494	0	0	0	0	0.00102741	0	0	0	0	0	0	0.000681329	0	0	0
Sunxiuqinia	0	0	0	0	0	0	0	0	0	0	0	0	0	0	0	0	0	0	0	0	0	0	0	0	0	0	0	0.00730353	0	0	0	0	0	0	0	0	0	0	0	0	0	0	0	0	0	0	0	0	0
Prolixibacter	0	0.0120627	0	0	0	0	0.00267065	0	0	0	0	0	0	0.0203376	0.000124078	0	0	0	0.000462481	0	0	0	0	0	0	0	0	0	0	0	0.00273175	0	0	0.0334437	0	0	0	0	0	0	0	0	0	0	0	0	0	0	0
Draconibacterium	1.61073	0	0	0	0	0	0	0	0.0100998	0	0	0	0.00210458	0.0406752	0	0	0	0	0	0.0017418	0	0	0	2.86396	0	0	0.00300811	0.0511247	0	0	0	0.00077694	0.000466808	0	0	0.00200004	0.000394558	0	0.00205482	0	0.0429923	0.0281057	0.000328734	0	0.0238949	0	0	0	0
Coprobacter	0.00749176	0	0	0	0	0	0	0	0	0	0.0787794	0	0.0484053	0	0.000124078	0.00124283	0	0.00210566	2.6847	0	0	0	0	1.89163	0	0.00489416	0	0	0	0.00464134	1.28064	0	0	0	0	0.000800016	0	0.000881055	0	0	0	0	0.000986203	0	0	0	0	0	0
Barnesiella	0	0	0	0	0.0995813	0	0	0	3.45823	0	2.98338	0	0.00526144	0	0.000124078	4.42634	0	0	0.527691	0.0017418	0	0	0	0.0972333	0.0021278	8.06313	0.00150405	0	0.00066745	0.00348101	0.183027	0	0.000466808	0	0	0	0	0	0	0	0.0859845	0	0	0.342466	0	0	0.00404873	0	0
Marinifilum	5.26671	0.337756	0	0	0	0	0.00534131	0	0.000315619	0.124108	0	0	0	0	0.000992625	0.167161	0.0172658	0	0	0	0	0.144474	0.0032664	13.3386	0	0	0	0.0584283	0	0	0	0.00077694	0	0	0.00517598	0	0.000394558	0	0	0.0736576	0	0.0281057	0	0	0	0.000681329	0	0	0
Paraprevotella	0.00749176	0	0	0.964016	0.966391	0	0	0	0.00347181	0	0	0	0	0.122026	0.000496312	0	0	0.0368491	3.09955	0.0017418	0	0	0	0	0.0010639	0	0	0.0730353	0	0.00116034	0.00710254	0	0.00233404	0	0.00517598	0.0184004	0	0.00792949	0	0.00279712	0	0	0.00361608	0	0	0	0.337563	0	0
Thermophagus	0.0149835	0	0	0.00346235	0	0.0546934	0	0	0.000315619	0	0	0	0	0	0	0.00124283	0	0	0	0	0	0.00121407	0	0.0795545	0	0	0.00752027	0	0	0	0	0	0	0	0	0	0.0094694	0	0.00102741	0	0	0.0562114	0.0167655	0	0.00597372	0	0	0	0
Marinilabilia	0	0	0	0	0	0	0	0	0	0	0	0	0	0	0	0	0	0	0	0	0	0	0	0	0	0	0	0	0	0	0	0	0	0	0	0	0	0	0	0	0	0	0	0	0	0	0	0	0
Anaerophaga	0.0149835	0	0	0	0	0	0	0	0	0	0	0	0	0	0	0.00248566	0	0	0	0	0.000359407	0	0	0.0795545	0	0	0.0150405	0	0	0	0	0	0.00186723	0	0	0	0	0	0	0	0	0	0	0	0	0	0	0.0231524	0
Geofilum	0	0	0	0	0	0	0	0	0	0	0	0	0	0.0203376	0	0	0	0	0	0	0	0	0.000466629	0.0441969	0	0	0	0	0	0	0	0	0	0	0	0	0	0	0	0	0	0	0	0	0	0	0	0	0.0504796
Alkaliflexus	0	0	0	0	0	0	0	0	0.00157809	0	0	0	0.00105229	0	0	0	0	0	0	0	0	0	0	0	0	0	0	0	0.0080094	0	0	0	0	0	0	0	0	0	0	0	0	0	0.000328734	0	0	0	0	0	0
Saccharicrinis	0	0	0	0	0	0	0	0	0	0	0.000890163	0	0	0.0203376	0	0.000621415	0.00784809	0	0	0	0.000359407	0	0	0	0	0	0	0	0	0	0	0	0	0	0	0	0	0	0	0.0037295	0	0	0	0	0	0	0	0	0
Proteiniphilum	0	0	0	0	0	0	0	0	0.0334556	0	0	0	0	0	0	0	0	0	0	0	0	0	0	0	0	0	0	0	0	0	0	0	0	0	0	0	0	0	0.0976041	0	0	1.37718	0	0	0	0	0	0	0
Fermentimonas	0	0	0	0	0	0	0	0	0	0	0	0	0	0	0	0.000621415	0	0	0	0	0	0	0	0	0	0	0	0	0	0	0	0	0	0	0	0	0	0	0	0	0	0	0	0	0	0	0	0	0
Tannerella	0	0	0	0	0	0	0	0	0	0	0	0	0	0	0	0	0	0	0	0	0	0	0	0	0	0	0	0	0	0	0.00054635	0	0	0	0	0	0	0	0	0	0	0	0	0	0	0	0	0	0
Phocaeicola	0	0	0	0	0	0	0	0	0	0	0	0	0	0	0	0	0	0	0	0	0	0	0	0	0	0	0	0	0	0	0	0	0	0	0	0	0	0	0.00102741	0	0	0	0	0	0	0	0	0	0
Porphyromonas	0	0	0	0	0	0.605045	0.00534131	0.00176882	0.000946856	0	0.000890163	0	3.00954	0	0.000124078	0.0652486	0.000313923	0.0326378	0.000924962	0	0	0.00242814	0	0.106073	0	0	0	1.79667	0.00066745	0	0.0152978	0	0.0760896	0	0	0.00120002	0.0564218	0	0	0	0	0	0	0	0	0	0	0	0
Candidatus_Azobacteroides	0	0	0	0	0	0	0.00178044	0	0	0	0	0	0	0	0	0	0	0	0	0	0	0	0	0	0	0	0	0	0	0	0	0	0	0	0	0	0	0	0	0	0	0	0	0	0	0	0	0	0
Candidatus_Symbiothrix	0	0	0	0	0	0	0	0	0.000631237	0	0	0	0	0	0	0	0	0	0	0	0	0	0	0	0	0	0	0	0	0	0	0	0	0	0	0	0	0	0	0	0	0	0	0	0	0	0	0	0
Alloprevotella	0	0	0	0	0	0	0	0	0	0	0	0	0	0	0	0	0	0	0	0	0	0	0	0.0176788	0	0	0	0	0	0	0	0	0	0	0	0.288406	0	0.000293685	0	0.0037295	0	0	0	0	0	0	3.17066	0	0
Lentimicrobium	0	0	0	0	0	0	0	0	0	0	0	0	0	0	0	0	0	0	0	0	0	0	0	0	0	0	0	0	0	0	0	0	0	0	0	0	0	0	0	0	0	0	0	0	0	0	0	0	0
Falsiporphyromonas	0	0	0	0	0	0	0	0	0	0	0	0	0	0	0	0	0	0	0	0	0	0	0	0	0	0	0	0	0	0	0	0	0	0	0	0	0	0	0	0	0	0	0	0	0	0	0	0	0
unclassified_Bacteroidaceae	0.149835	1.83353	0.346379	0.159021	0.0181057	0.06153	0.181605	0.0774741	0.19663	0.031027	0.104594	0.119495	0.2757	19.2597	0.0266768	0.173996	0.412495	0.0389547	0.44167	0.73678	0.0657715	0.717516	1.42275	4.21639	0.0117029	0.13459	0.729466	21.6331	0.0166862	0.245991	0.463304	0.32243	0.202128	1.42819	21.47	0.0592012	0.74177	0.0293685	25.3945	0.0400921	9.24334	2.24845	0.0269562	0	1.2963	0.122639	0.115389	1.09279	7.37002
unclassified_Lentimicrobiaceae	0	1.45959	0	0.0511933	0.00678963	0.00170917	0.00534131	0.000353763	0.955693	0.0103423	0.00578606	0	0.0242026	0.0610128	0.000124078	0.00186425	0	0	0.073072	3.19794	0.00143763	0.0540262	0.00233315	0.00883939	0	0	0.00451216	0.0511247	0	0	0	0.0252506	1.47231	0.000494241	0.289855	0.000400008	0.0173606	0.0176211	0.00102741	0.00186475	0.0859845	0.955593	0.000328734	0	0	0	0.00151827	0	0.100959
unclassified_Marinifilaceae	0.00749176	0.301568	0	0.00148386	0	0	0	0	0.000315619	0	0	0	0.00526144	1.83038	0.000868547	0.00124283	0	0	0.00508729	0	0.000359407	0.273166	0	0.212145	0	0	0.0150405	0.204499	0	0	0	0	0.000466808	0.000164747	0.00517598	0	0.000789117	0	0.0493157	0.000932375	0.343938	4.4688	0	0	0	0.00272532	0.00708527	0.00926097	5.80515
unclassified_Marinilabiliaceae	0.0149835	0.108565	0.00172328	0.00321504	0.00678963	0.0461475	0.0213652	0.00318387	0.375902	0.144793	0.016468	0.00175728	0.10102	28.6964	0.0660095	0.0714627	0.0188354	0.012634	0.00416233	0.468543	0.208456	0.0133548	0.101725	0.636436	0.0138307	0.0244708	60.5607	1.6433	0.214251	0.922466	0.00491715	0.896589	0.024274	0.0184517	21.1801	0.338407	0.0149932	0.00910423	0.250688	0.231229	1.07481	0.449691	43.7345	0	64.6595	0.0047693	0.016701	0.0231524	8.37961
unclassified_Odoribacteraceae	0.0374588	0.349819	0.00516983	0.00024731	0.00452642	0.00170917	0.00801196	0	0.0631237	0	0.00801147	0	0.00526144	0.772829	0.00483905	0.00310708	0.0354733	0.00842265	0.00323737	0.0156762	0.00251585	0.0121407	0.00419966	0.14143	0.0010639	0	0.0120324	1.31464	0.0053396	0.00116034	0.00163905	0.0672053	0.0896271	0.00378918	4.66356	0.0700014	0.00197279	0.00117474	0.0452061	0.007459	0.601892	23.8617	0.000328734	0.342466	0.704898	0.0694955	0	0.00463049	2.32206
unclassified_Porphyromonadaceae	3.13905	20.0603	0.174051	19.8496	0.389272	0.155534	0.362319	0.0742903	0.821871	3.93009	0.907076	0.100165	6.46	10.1078	0.413676	2.62051	0.612779	0.0789623	4.46063	1.91075	0.204143	1.21711	0.425566	19.8002	0.041492	0.0464946	1.4093	35.2542	0.151511	0.604535	2.39793	4.3058	26.8316	16.1182	26.0404	0.140403	14.1741	0.0593243	11.6056	0.336587	14.7034	51.8831	1.05195	1.71233	11.9295	0.143079	0.354264	1.67161	14.5381
unclassified_Prevotellaceae	3.60354	15.2473	0.137862	0.196117	2.08894	4.79593	0.687249	0.0534182	0.209886	0.103423	0.0698778	0.049204	0.319896	0.162701	4.66261	3.71979	0.0709467	0.180034	0.0758469	1.00327	0.040613	0.579112	0.066728	0.353576	0.00531949	0.871161	0.084227	0.241017	0.217589	0.0719408	0.0147514	0.224924	1.14134	0.043658	6.06108	0.121202	0.142041	0.229074	2.63942	0.339384	1.50473	1.77066	6.70026	0.342466	0.698925	3.5395	1.45046	0.495462	13.478
unclassified_Prolixibacteraceae	0.0149835	0.337756	0	0.00544083	0	0.0051275	0.00712175	0.00318387	0.0170434	0	0.00623114	0.00175728	0.0599804	1.7287	0.00670022	0.0105641	0.00659239	0.00210566	1.04613	0.0348359	0.000359407	0.0133548	0.00419966	1.00769	0.0010639	0.00978833	0.0992675	16.7981	0.00333725	0.00232067	0.395011	0.0202005	0.0158715	2.81141	0.0672878	0.0208004	0.0351157	0.00117474	0.0955493	0.00932375	3.22442	1.57392	0.0170942	0	1.03943	0.0361104	0.00759136	0.0740878	0.201918
unclassified_Rikenellaceae	0.029967	6.41737	1.1477	0.346977	0.217268	0.254666	0.747783	0.0222871	2.04773	0.0206847	0.160229	0.546515	0.552451	0.203376	0.0501276	0.293929	0.403392	0.0758038	0.299225	3.72744	0.0197674	1.8029	0.314975	0.592239	0.00744728	2.53028	0.057154	0.131464	0.0126815	0.0812235	0.0519032	0.432756	4.35905	0.160134	3.49379	0.0784016	0.997838	0.00822318	0.189044	0.0839137	0.38693	0.477797	0.126234	0.342466	0.0358423	28.3392	0.72624	0.152806	2.37254
unclassified_unclassified_Bacteroidales	0.846569	46.5862	0.0275724	0.036602	0.0113161	0.280304	0.113058	0.00353763	0.449125	0.0103423	0.0409475	0.0140583	0.0368301	11.4704	0.00558351	0.0080784	0.00973163	0.0252679	0.0425483	0.820386	0.00467229	0.0503839	0.0975255	0.318218	0.00319169	0.0318121	0.499346	7.2378	0.00200235	0.00580168	0.00163905	0.644084	0.709081	0.00296545	15.8903	0	0.0145987	0.00763581	1.237	0.214446	0.601892	0.758853	0.021039	0.342466	0.101553	0.0177146	0.0116401	0.106501	2.62494
[truncated: 3 more columns]

## Sheet: Supplementary Table 3
family	No.1	No.2	No.3	No.4	No.5	No.6	No.7	No.8	No.9	No.10	No.11	No.12	No.13	No.14	No.15	No.16	No.17	No.18	No.19	No.20	No.21	No.22	No.23	No.24	No.25	No.26	No.27	No.28	No.29	No.30	No.31	No.32	No.33	No.34	No.35	No.36	No.37	No.38	No.39	No.40	No.41	No.42	No.43	No.44	No.45	No.46	No.47	No.48	No.49
Rikenellaceae	0.029967	7.55127	1.38379	3.48386	0.54996	0.30765	0.942741	0.374989	37.1698	0.031027	0.805152	0.595719	5.05519	15.8227	0.198153	0.408891	0.406531	0.100019	7.79466	20.8946	0.0488794	2.17015	0.384969	0.795545	0.0361725	4.88193	0.0631702	3.49109	0.0600705	0.232067	2.02259	0.969622	4.4118	7.47441	3.61801	0.608012	2.67195	0.0469896	1.2781	0.533318	61.35	0.871276	0.130508	47.9452	18.644	28.4673	1.34114	2.44027	5.35083
Odoribacteraceae	0.0899011	0.446321	0.00516983	0.0638061	0.0362114	0.100841	0.461133	0.000353763	0.0659643	0	0.359626	0	0.00736602	0.854179	0.0310195	0.00310708	0.0357873	0.00842265	0.0346861	0.0156762	0.00251585	0.0127477	0.00419966	0.212145	0.0478754	0.477181	0.0165446	1.46071	0.0066745	0.00116034	0.0267711	0.0672053	0.0900939	0.00378918	4.66356	0.0704014	0.00197279	0.00146842	0.0647269	0.00839137	0.94583	26.4755	0.000328734	0.342466	0.758662	0.0701769	0.0106279	0.00463049	2.92781
Porphyromonadaceae	4.97453	24.427	13.8345	62.5292	10.5466	10.1131	15.5147	26.2093	4.38773	4.27138	14.8639	6.00991	9.5432	11.5518	15.0347	8.0349	0.646682	0.186351	29.4901	1.96126	0.280338	26.1517	68.195	41.9429	33.0287	33.5152	18.9736	44.4347	0.19623	42.6945	28.72	4.33222	50.4656	51.1942	26.4855	96.7603	53.961	14.6273	11.8337	96.3684	19.1745	57.3356	46.8782	38.0137	12.3775	47.7768	28.7546	44.9991	18.627
Prevotellaceae	86.4474	15.8142	0.137862	1.18313	69.6413	5.11041	0.777161	0.0757053	0.299207	87.2272	0.0823401	0.0562331	0.383033	1.03722	84.5778	3.75086	0.0715745	0.216883	3.84507	18.4892	0.04241	0.593074	0.0671946	33.4217	0.128732	0.954362	0.0887392	0.993281	90.9954	0.0765821	0.0939721	0.238909	1.62402	0.0444817	6.09731	0.570011	2.95327	67.2738	2.64456	2.48758	1.50473	1.77066	6.7075	2.05479	0.698925	8.70943	63.5357	1.75032	13.68
Bacteroidaceae	0.666767	2.61761	84.6094	32.6386	19.2011	83.98	82.1476	73.3294	56.2663	8.18078	83.8186	93.3206	84.7808	26.8456	0.077921	87.5375	98.7792	99.4483	57.664	54.1159	99.4099	70.5224	31.1391	5.03845	66.7404	60.1052	19.6535	23.5685	8.51399	56.0651	68.7324	92.8044	41.1841	38.4162	21.6977	1.62963	40.3187	18.0149	82.5412	0.067131	11.6509	5.22766	2.49312	11.3014	1.69056	14.9143	6.31348	50.5695	42.2514
Prolixibacteraceae	1.62571	0.349819	0	0.00544083	0	0.0051275	0.0097924	0.00318387	0.0271432	0	0.00623114	0.00175728	0.062085	1.78971	0.0068243	0.0105641	0.00659239	0.00210566	1.04659	0.0365777	0.000359407	0.0133548	0.00419966	3.87165	0.0010639	0.00978833	0.102276	16.8566	0.00333725	0.00232067	0.397742	0.0209774	0.0163383	2.84485	0.0672878	0.0228005	0.0355102	0.00117474	0.0976041	0.00932375	3.26741	1.60202	0.0174229	0	1.06332	0.0361104	0.00759136	0.0740878	0.201918
Marinifilaceae	5.2742	0.639324	0	0.00148386	0	0	0.00534131	0	0.000631237	0.124108	0	0	0.00526144	1.83038	0.00186117	0.168404	0.0172658	0	0.00508729	0	0.000359407	0.41764	0.0032664	13.5508	0	0	0.0150405	0.262927	0	0	0	0.00077694	0.000466808	0.000164747	0.010352	0	0.00118367	0	0.0493157	0.07459	0.343938	4.49691	0	0	0	0.00340664	0.00708527	0.00926097	5.80515
Marinilabiliaceae	0.0449506	0.108565	0.00172328	0.00667738	0.00678963	0.100841	0.0213652	0.00318387	0.377796	0.144793	0.0173582	0.00175728	0.102072	28.737	0.0660095	0.0758127	0.0266835	0.012634	0.00416233	0.468543	0.209175	0.0145689	0.102192	0.839742	0.0138307	0.0244708	60.5833	1.6433	0.222261	0.922466	0.00491715	0.896589	0.0261412	0.0184517	21.1801	0.338407	0.0244626	0.00910423	0.251716	0.234958	1.07481	0.505902	43.7516	0	64.6655	0.0047693	0.016701	0.0463049	8.43009
unclassified_Bacteroidales	0.846569	46.5862	0.0275724	0.036602	0.0113161	0.280304	0.114838	0.00353763	0.449757	0.0103423	0.0409475	0.0140583	0.0368301	11.4704	0.00558351	0.0080784	0.00973163	0.0252679	0.0425483	0.820386	0.00467229	0.0503839	0.0975255	0.318218	0.00319169	0.0318121	0.499346	7.2378	0.00200235	0.00580168	0.00163905	0.644084	0.709081	0.00296545	15.8903	0	0.0145987	0.00763581	1.23803	0.214446	0.601892	0.758853	0.021039	0.342466	0.101553	0.0177146	0.0116401	0.106501	2.62494
Lentimicrobiaceae	0	1.45959	0	0.0511933	0.00678963	0.00170917	0.00534131	0.000353763	0.955693	0.0103423	0.00578606	0	0.0242026	0.0610128	0.000124078	0.00186425	0	0	0.073072	3.19794	0.00143763	0.0540262	0.00233315	0.00883939	0	0	0.00451216	0.0511247	0	0	0	0.0252506	1.47231	0.000494241	0.289855	0.000400008	0.0173606	0.0176211	0.00102741	0.00186475	0.0859845	0.955593	0.000328734	0	0	0	0.00151827	0	0.100959
[truncated: 3 more columns]

## Sheet: Supplementary Table 4
Alistipes putredinis	Alistipes shahii	Bacteroides massiliensis	Bacteroides dorei	Bacteroides thetaiotaomicron	Bacteroides caccae	Bacteroides ovatus	Bacteroides stercoris	Bacteroides uniformis	Bacteroides rodentium	Parabacteroides merdae	Parabacteroides distasonis
0.0643266	0.265598	0.468267	0.148108	0.162534	0.342467	0.111486	-0.0161366	0.131402	0.232024	-0.12067	-0.14357	FAS
-0.312747	-0.440153	0.0127594	-0.14455	-0.0191723	0.117061	-0.0398452	-0.153004	-0.116107	-0.115523	-0.145422	-0.139151	BRCA2
-0.222458	0.14504	-0.0267772	-0.255669	-0.0680532	-0.0497729	-0.247414	-0.268693	-0.372545	-0.290535	-0.0466307	-0.0588478	CDKN2A
-0.353203	-0.18577	-0.0713848	-0.262853	0.112671	-0.061832	0.10793	-0.195774	-0.379878	-0.269799	-0.287441	-0.109883	LYZ
-0.279337	-0.384452	0.0317627	-0.0927464	-0.028496	-0.141953	0.0692319	-0.118284	0.0587681	0.139954	-0.214578	-0.00640232	CIITA
0.285738	0.200101	0.137555	-0.0380893	0.217426	0.155854	0.173863	0.273576	0.0557317	-0.173739	0.382962	0.139662	G6PD
-0.177331	-0.288004	0.293841	-0.237239	0.199296	0.203765	0.224566	-0.0868463	0.201032	0.219098	-0.164323	0.134159	IL4
0.275106	0.0520247	0.283284	0.107571	0.232664	0.0493917	0.193287	0.152762	0.220353	0.0576629	-0.0134878	0.246197	CD14
0.276265	0.0620163	0.309972	0.171451	0.194871	0.172526	0.182995	-0.0800481	0.182822	0.148875	-0.154388	0.0870267	IL6
0.0248841	-0.1452	0.115856	0.34474	0.0855675	0.0864747	0.0909294	0.0575989	0.197408	0.284374	-0.0666614	-0.00548213	IFNG
-0.0518741	0.334716	-0.00329346	0.228305	-0.0774024	-0.214807	-0.106023	0.212028	0.290147	0.0729814	0.171656	0.22718	FASLG
-0.0236548	0.119458	-0.257045	0.20208	0.00767538	-0.318242	-0.102429	0.259304	0.209749	-0.211584	0.167685	0.327666	CD3E
-0.270166	-0.346856	0.057557	0.192933	-0.134593	0.12093	0.00783531	-0.085834	0.20055	0.337467	-0.347833	-0.226679	IL12A
0.0981025	0.27945	-0.302238	-0.0525254	-0.0903437	-0.333951	-0.179958	0.357879	0.123975	-0.200861	0.411074	0.378783	POLR2A
-0.0633891	0.289217	0.297132	0.399375	0.187395	0.0501069	0.141767	0.112391	0.464625	0.366496	-0.243014	0.0625519	TARP
-0.340183	-0.368883	-0.115827	-0.134828	-0.0743035	-0.00819192	0.00252334	-0.122046	-0.197296	-0.106311	-0.186559	-0.213932	TOP2A
-0.179879	0.0166801	-0.228884	0.0663215	-0.0189927	-0.283855	-0.230782	0.135699	0.119725	-0.202928	0.101083	0.282954	ZAP70
-0.241344	0.0631452	-0.209689	-0.0564782	-0.330918	-0.220863	-0.137787	0.0773868	-0.156491	-0.216021	-0.0436251	-0.290016	XAGE1B
-0.0965531	0.355341	-0.291143	0.279355	-0.121657	-0.272451	-0.278583	0.19431	-0.0628759	-0.281796	0.32394	0.0947647	HLA-F
-0.158716	0.037219	-0.0986486	0.227189	-0.134594	0.0358259	0.156627	0.0850549	0.280553	0.320564	0.147856	-0.0228587	MX1
-0.0647976	-0.0750795	-0.198604	-0.0022309	0.0693448	-0.274924	-0.0248489	0.203179	0.235784	-0.127459	0.168526	0.305444	PTPN7
-0.240988	0.29407	-0.149847	-0.296793	-0.183507	-0.322735	-0.285966	-0.184212	-0.259777	-0.25642	0.0611307	0.128693	CD70
0.0503621	0.0101834	-0.0172672	0.458338	-0.00150877	0.175933	-0.00077255	0.1712	0.183379	0.244123	0.284514	0.0313554	CXCR3
-0.0676455	0.202285	0.00117593	0.368193	-0.092063	0.112054	0.184663	0.0552279	0.343026	0.340465	0.0420277	-0.0690844	IFIT1
-0.056403	-0.0772772	0.34792	0.134861	0.198296	0.165794	0.130079	-0.10108	0.174163	0.193576	-0.385732	0.0764344	AIF1
0.0465919	0.305696	-0.223876	-0.0846274	-0.112443	-0.136454	-0.160564	0.0547189	-0.0189687	-0.0569979	0.314553	-0.0147598	HLA-C
-0.18571	-0.145903	-0.0337162	0.00419292	-0.343816	0.0249498	0.0572633	-0.0339684	-0.0702609	0.030171	-0.132193	-0.275881	HLA-DMB
-0.319324	-0.256228	-0.255575	0.0235699	-0.204746	-0.19698	-0.277572	-0.0919342	-0.0480518	-0.0991097	-0.177187	-0.0290188	HLA-DPB1
-0.0543821	-0.272415	0.162929	0.0163661	-0.202875	0.217711	-0.0216168	-0.19783	0.0820547	0.274607	-0.153231	-0.281699	IDO1
0.287881	-0.0621368	0.146469	0.321719	0.182332	0.129909	0.235959	-0.1115	0.235474	0.253384	-0.191729	-0.0171051	IL12B
0.0418278	0.00185202	0.342106	0.22133	0.352916	0.411856	0.162867	0.0467109	0.160453	0.277324	-0.0684011	-0.0272897	ITGAE
-0.0374653	0.311302	0.147805	0.339749	0.0875113	0.052919	-0.0640574	0.0663509	0.310463	0.177079	-0.135133	0.11889	KLRD1
-0.222469	0.0138899	-0.267124	-0.369072	-0.114091	-0.17308	-0.144414	-0.0110344	-0.306785	-0.393294	0.167127	0.0445202	MIF
-0.0829625	-0.250869	0.22278	-0.0118466	-0.179021	0.179542	-0.0506594	-0.268646	0.056708	0.160932	-0.310256	-0.322807	CXCL9
-0.218491	-0.342885	-0.202582	-0.172028	-0.0990683	0.0269786	-0.0387472	-0.0567314	-0.239522	-0.289233	0.0169258	-0.0474336	MKI67
-0.307033	-0.226495	-0.0962026	-0.254699	0.0166382	-0.0753752	-0.177088	-0.28633	-0.340317	-0.259924	-0.171006	0.102633	MYC
0.13811	0.328402	0.160465	0.158656	0.0916087	0.117909	0.0592489	0.320676	0.178616	0.0598388	0.229466	0.137998	MAPK1
-0.0410464	0.0462976	0.288229	0.0864819	0.27792	0.302584	0.215388	0.00314019	0.0505264	0.0258927	-0.147135	-0.199973	PTPN11
0.0307274	0.327797	0.0977505	0.133533	0.07251	-0.176194	0.0398977	0.240698	0.308079	-0.0344618	0.0293354	0.188401	CCL5
0.132516	0.274994	0.237733	0.202742	-0.0319536	0.20921	0.21679	0.120553	0.297125	0.361578	-0.00771853	-0.14386	TNFSF10
-0.312278	0.0834058	-0.0868115	-0.368403	-0.133151	-0.222392	-0.0979146	-0.265936	-0.432784	-0.307908	-0.104136	-0.0821264	TNFSF9
0.0597947	-0.126914	0.0620993	0.255304	0.163	0.0224121	0.110968	-0.0205753	0.3384	0.3198	-0.041227	0.0689176	GZMB
-0.211327	-0.350165	0.219113	0.119584	0.189597	0.0626863	0.134464	-0.140233	0.172932	0.25745	-0.303701	0.0611117	CD80
0.249663	-0.00488985	-0.294559	0.0102633	-0.0321585	-0.109826	-0.179337	0.236899	0.0956246	-0.233883	0.431965	0.365176	CDKN3
0.044044	0.326909	-0.212403	0.162324	-0.277372	-0.151749	-0.195862	0.11091	0.0745686	-0.100694	0.241005	-0.0449981	HLA-E
-0.139349	0.00504076	-0.316636	-0.287103	-0.0846753	-0.186408	-0.094413	-0.195925	-0.295127	-0.332852	-0.0135884	-0.0223575	LCN2
-0.129361	0.34966	0.064487	0.151076	-0.0149112	-0.19861	-0.0731578	0.160084	0.292484	-0.00765979	0.00412514	0.187561	NKG7
-0.364795	-0.344778	-0.0369402	-0.239547	-0.16034	-0.153785	-0.0801906	-0.286139	-0.127881	-0.0413975	-0.24614	-0.136874	HLA-DMA
-0.0528424	0.36225	0.282979	0.133032	-0.00535552	-0.0293675	0.0510321	0.173797	0.228531	0.168258	0.0166794	0.0937433	GZMA
-0.147282	-0.0321179	0.234082	0.305173	0.262451	0.17768	0.0968735	-0.0732855	0.152829	0.190299	-0.287847	-0.210104	PIK3CA
-0.116763	-0.0127051	-0.303824	0.401808	-0.0175323	-0.161376	-0.112699	-0.0574998	0.136872	0.0057049	-0.116384	0.0941526	CXCR6
-0.210061	-0.123369	-0.0497548	0.323184	-0.177719	0.099867	0.1048	-0.119988	0.24009	0.373243	-0.108221	-0.083306	IFI44L
-0.316905	-0.338828	0.0521015	-0.255512	0.0076617	0.0331233	0.117514	-0.159754	-0.0712867	-0.00128415	-0.141405	-0.176543	BRCA1
-0.16557	0.202257	0.138893	0.298012	0.0563159	0.0144739	-0.00103979	0.121034	0.252622	0.0590883	-0.274677	0.0186945	KLRK1
-0.13012	0.215917	-0.182953	0.282338	-0.0256974	-0.038683	0.0457207	0.285072	0.317505	0.0107526	-0.110596	0.112363	CRTAM
0.240044	0.164116	0.182631	0.155559	0.0333715	0.231566	0.304352	0.208891	0.363744	0.225111	0.0456607	-0.0786994	NFKBIA
0.340999	0.456476	0.286918	0.165424	0.234657	0.150526	0.249194	0.327841	0.33303	0.243628	0.233521	0.0886721	C10orf54
-0.326571	0.107639	-0.24705	-0.0164835	-0.318364	-0.144136	-0.155611	-0.17199	-0.115554	-0.0879251	-0.0179242	-0.104136	IFI6
-0.0735122	-0.0917105	0.292099	-0.0885116	0.315217	0.348444	0.117841	0.0407838	0.0445983	0.0538659	0.0220493	-0.0211665	GADD45GIP1
-0.230078	0.194669	-0.1001	0.370856	0.0078488	-0.141069	-0.0262043	0.064903	0.330421	0.0502085	-0.2188	0.136031	CD8A
